# Supplementary material for: Emodin Enhances Rosiglitazone’s Therapeutic Profile by Dual Modulation of SREBP1-Mediated Adipogenesis and PPARγ-Driven Thermogenesis
Source: Pharmaceuticals (Basel). 2025 Nov 27;18(12):1810. doi: 10.3390/ph18121810 (PMC12736021; doi:10.3390/ph18121810)
Supplement: Supplementary file 1 [file pharmaceuticals-18-01810-s001.zip]

Archive with 1 entries (1 files):
- pharmaceuticals-4005739-supplementary.pdf
